# Supplementary material for: A New Multiplex Real-Time RT-PCR for Simultaneous Detection and Differentiation of Avian Bornaviruses
Source: Viruses. 2021 Jul 13;13(7):1358. doi: 10.3390/v13071358 (PMC8310230; doi:10.3390/v13071358)
Supplement: Supplementary file 1 [file viruses-13-01358-s001.zip]

Archive with 1 entries (1 files):
- viruses-1257193-si final.pdf
